# Supplementary material for: Improved Correlation Filter Tracking with Enhanced Features and Adaptive Kalman Filter
Source: Sensors (Basel). 2019 Apr 4;19(7):1625. doi: 10.3390/s19071625 (PMC6479297; doi:10.3390/s19071625)
Supplement: Supplementary file 1 [file sensors-19-01625-s001.zip]

Archive with 51 entries (48 files):
- sensors-456967 4.3/
- sensors-456967 4.3/OTB2013/
- sensors-456967 4.3/OTB2013/S1.JPG
- sensors-456967 4.3/OTB2013/S10.JPG
- sensors-456967 4.3/OTB2013/S11.JPG
- sensors-456967 4.3/OTB2013/S12.JPG
- sensors-456967 4.3/OTB2013/S13.JPG
- sensors-456967 4.3/OTB2013/S14.JPG
- sensors-456967 4.3/OTB2013/S15.JPG
- sensors-456967 4.3/OTB2013/S16.JPG
- sensors-456967 4.3/OTB2013/S17.JPG
- sensors-456967 4.3/OTB2013/S18.JPG
- sensors-456967 4.3/OTB2013/S19.JPG
- sensors-456967 4.3/OTB2013/S2.JPG
- sensors-456967 4.3/OTB2013/S20.JPG
- sensors-456967 4.3/OTB2013/S21.JPG
- sensors-456967 4.3/OTB2013/S22.JPG
- sensors-456967 4.3/OTB2013/S23.JPG
- sensors-456967 4.3/OTB2013/S24.JPG
- sensors-456967 4.3/OTB2013/S3.JPG
- sensors-456967 4.3/OTB2013/S4.JPG
- sensors-456967 4.3/OTB2013/S5.JPG
- sensors-456967 4.3/OTB2013/S6.JPG
- sensors-456967 4.3/OTB2013/S7.JPG
- sensors-456967 4.3/OTB2013/S8.JPG
- sensors-456967 4.3/OTB2013/S9.JPG
- sensors-456967 4.3/OTB2015/
- sensors-456967 4.3/OTB2015/S25.JPG
- sensors-456967 4.3/OTB2015/S26.JPG
- sensors-456967 4.3/OTB2015/S27.JPG
- sensors-456967 4.3/OTB2015/S28.JPG
- sensors-456967 4.3/OTB2015/S29.JPG
- sensors-456967 4.3/OTB2015/S30.JPG
- sensors-456967 4.3/OTB2015/S31.JPG
- sensors-456967 4.3/OTB2015/S32.JPG
- sensors-456967 4.3/OTB2015/S33.JPG
- sensors-456967 4.3/OTB2015/S34.JPG
- sensors-456967 4.3/OTB2015/S35.JPG
- sensors-456967 4.3/OTB2015/S36.JPG
- sensors-456967 4.3/OTB2015/S37.JPG
- sensors-456967 4.3/OTB2015/S38.JPG
- sensors-456967 4.3/OTB2015/S39.JPG
- sensors-456967 4.3/OTB2015/S40.JPG
- sensors-456967 4.3/OTB2015/S41.JPG
- sensors-456967 4.3/OTB2015/S42.JPG
- sensors-456967 4.3/OTB2015/S43.JPG
- sensors-456967 4.3/OTB2015/S44.JPG
- sensors-456967 4.3/OTB2015/S45.JPG
- sensors-456967 4.3/OTB2015/S46.JPG
- sensors-456967 4.3/OTB2015/S47.JPG
- sensors-456967 4.3/OTB2015/S48.JPG
